# Supplementary material for: Evaluating the Managerial Feasibility of an AI-Based Tooth-Percussion Signal Screening Concept for Dental Caries: An In Silico Study
Source: Diagnostics (Basel). 2026 Feb 22;16(4):638. doi: 10.3390/diagnostics16040638 (PMC12939222; doi:10.3390/diagnostics16040638)
Supplement: Supplementary file 1 [file diagnostics-16-00638-s001.zip]

Archive with 1 entries (1 files):
- diagnostics-4162154-supplementary.pdf
